# Supplementary material for: Uncertainty analysis and optimization for mild moxibustion
Source: PLoS One. 2023 Apr 17;18(4):e0282355. doi: 10.1371/journal.pone.0282355 (PMC10109485; doi:10.1371/journal.pone.0282355)
Supplement: S1 Dataset — This is the data from our single-factor analysis of the four operational parameters. (XLSX) [file pone.0282355.s001.xlsx]

## Sheet: Latin sampling
Maximum temperature of moxa sticks	Radius of moxa stick	Distance	the skin moisture content	ST	HPM	The fitting function ST	The fitting function HPM	RE(ST)	SSE(ST)	SST(ST)	RE(HPM)	SSE(HPM)	SST(HPM)		The fitting function ST sort	Fit function HPM sort
a	b	c	d	e	f	f'	e‘
605.724	8.2666	27.2488	48.0773	49.67	40.968	49.9935	40.9927	-0.651268	0.104642	6.58507	-0.0602492	0.000609246	0.925829		41.3141	38.2528
626.181	7.05825	25.1287	51.2396	48.931	40.79	48.7792	40.6245	0.310224	0.023042	3.33844	0.405651	0.0273787	0.61497		41.3253	38.1168
628.599	6.5061	27.2754	46.4915	45.596	39.629	45.7891	39.6226	-0.423502	0.0372876	2.27364	0.0162006	4.12184e-05	0.141978		41.732	38.3268
616.358	8.99727	25.2886	38.9	55.98	42.527	55.8273	42.3695	0.272722	0.023308	78.7859	0.370301	0.0247992	6.35645		41.7523	38.4336
635.242	7.74901	34.2407	35.7918	45.202	39.372	45.7046	39.3872	-1.11188	0.2526	3.61707	-0.0386579	0.000231661	0.401702		42.0691	38.5816
635.613	6.11283	29.2078	34.3818	43.841	38.897	44.1756	38.9679	-0.763196	0.111952	10.6463	-0.182372	0.00503207	1.22944		42.7453	38.6203
642.326	7.79203	28.3031	32.6145	50.855	40.829	51.2643	40.9069	-0.804898	0.167552	14.0711	-0.190884	0.00607404	0.677658		43.0594	38.8407
616.688	8.28002	29.2745	48.6986	48.715	40.725	49.0765	40.7574	-0.742039	0.130671	2.59577	-0.0795297	0.00104901	0.517249		43.1819	38.6823
640.54	7.44597	26.1353	46.4574	50.529	41.175	50.6641	41.0794	-0.267426	0.0182595	11.7316	0.232152	0.00913719	1.36703		43.2041	38.9252
609.892	7.29184	32.4391	36.3515	43.903	38.981	44.1964	38.9674	-0.668188	0.086057	10.2455	0.034854	0.000184591	1.05022		43.6191	38.9649
621.492	6.93279	31.5734	47.9136	43.527	39.036	43.9198	39.0979	-0.902449	0.154299	12.7939	-0.158689	0.0038373	0.940512		43.7113	38.848
600.133	8.89568	29.7438	35.0507	49.713	40.607	50.0273	40.6068	-0.632258	0.0987935	6.80761	0.000406067	2.71893e-08	0.361441		43.7501	39.0507
608.509	7.71454	32.8147	47.7803	44.265	39.293	44.1384	39.25	0.28592	0.0160181	8.05913	0.109521	0.00185193	0.508084		43.9198	39.0979
616.429	6.54476	30.3356	51.6897	42.833	38.85	43.2041	38.9252	-0.866475	0.137743	18.2402	-0.193531	0.00565306	1.33587		44.1384	39.25
632.77	6.95358	29.9598	50.757	45.362	39.671	45.5467	39.6301	-0.407179	0.0341158	3.03408	0.103047	0.00167115	0.112091		44.1756	38.9679
641.312	6.494	28.2083	45.5488	45.62	39.644	45.8539	39.6059	-0.512609	0.0546868	2.20184	0.0961596	0.00145325	0.130899		44.1964	38.9674
648.252	8.15057	28.9908	29.389	52.599	41.139	52.6727	41.2032	-0.14007	0.00542807	30.1966	-0.156016	0.00411951	1.28414		45.0666	39.482
602.636	8.93982	30.8321	34.6003	48.933	40.393	49.3461	40.4064	-0.844238	0.170661	3.34575	-0.0332603	0.000180495	0.149924		45.5467	39.6301
607.707	8.12851	28.5856	51.5083	47.987	40.531	48.3504	40.6133	-0.757288	0.132059	0.779936	-0.203144	0.00677929	0.275835		45.5864	39.294
600.071	6.93551	32.4919	48.6446	42.077	38.597	42.0691	38.5816	0.0187071	6.19588e-05	25.2693	0.039866	0.000236763	1.98472		45.6549	39.4709
614.119	8.53347	25.5773	43.0434	53.083	41.897	53.3919	41.8144	-0.581898	0.0954124	35.7501	0.19713	0.00682139	3.57664		45.6957	39.2907
618.253	8.09959	26.4044	38.8324	51.497	41.216	51.7725	41.2188	-0.535068	0.0759246	19.2997	-0.00674069	7.71864e-06	1.46458		45.7046	39.3872
613.132	6.53031	29.78	45.7327	43.146	38.88	43.6191	38.9649	-1.09659	0.223855	15.6647	-0.21827	0.00720179	1.26743		45.7891	39.6226
648.081	6.70168	25.1094	38.6487	49.906	40.716	49.2495	40.5149	1.31541	0.430952	7.85199	0.493911	0.0404415	0.504384		45.8539	39.6059
605.759	7.19499	34.9015	40.4081	42.123	38.519	41.732	38.3268	0.928253	0.152887	24.809	0.499072	0.0369553	2.21057		46.5551	39.7584
609.872	8.12377	28.9476	48.4629	47.941	40.431	48.402	40.5391	-0.96169	0.212561	0.700803	-0.267436	0.0116915	0.180795		46.8595	40.0091
630.384	7.45974	25.2537	49.3641	50.877	41.364	50.5456	41.1204	0.651361	0.109821	14.2366	0.58898	0.0593534	1.84471		47.0112	40.2244
624.068	6.03746	32.9747	36.9069	41.019	38.128	41.3253	38.1168	-0.746693	0.0938111	37.0255	0.0292745	0.000124586	3.52613		47.8833	39.8642
613.307	8.62318	32.8133	30.523	47.583	39.884	47.8833	39.8642	-0.631047	0.0901626	0.229575	0.0495212	0.000390104	0.0148352		48.3504	40.6133
603.668	8.29693	30.3832	50.4362	46.915	40.195	47.0112	40.2244	-0.205124	0.00926097	0.0356681	-0.073225	0.00086629	0.0357966		48.402	40.5391
607.791	6.71096	33.8591	44.6964	41.415	38.333	41.3141	38.2528	0.243718	0.0101881	32.3631	0.209105	0.006425	2.79826		48.7792	40.6245
628.324	8.1262	28.2803	51.4595	49.681	41.058	50.1643	41.1305	-0.972834	0.233592	6.64165	-0.176554	0.00525474	1.10712		49.0765	40.7574
622.532	8.03453	34.3307	31.9885	45.431	39.351	45.6957	39.2907	-0.582583	0.0700521	2.79846	0.15325	0.00363674	0.428763		49.2495	40.5149
636.355	6.76248	30.0177	51.7328	44.868	39.514	45.0666	39.482	-0.442641	0.0394437	4.99907	0.0810366	0.00102533	0.241867		49.3461	40.4064
629.274	8.76338	25.5181	35.0038	56.674	42.528	56.1733	42.3386	0.883446	0.250684	91.5876	0.445467	0.0358907	6.36149		49.5467	40.4303
644.555	6.36045	28.3818	40.5661	45.669	39.537	45.6549	39.4709	0.0309384	0.000199636	2.05882	0.167306	0.0043755	0.219773		49.9935	40.9927
600.444	7.3104	33.0664	36.6386	43.028	38.73	43.1819	38.6823	-0.357746	0.0236947	16.6126	0.123219	0.00227746	1.62767		50.0273	40.6068
616.268	6.48916	30.4931	49.3287	42.819	38.827	43.0594	38.8407	-0.561518	0.0578097	18.36	-0.0351998	0.000186788	1.38957		50.1643	41.1305
632.69	7.30571	27.4152	31.9674	49.192	40.356	49.5467	40.4303	-0.721084	0.125823	4.36033	-0.184105	0.0055201	0.12264		50.1863	40.7014
618.46	7.58318	34.0122	45.1217	43.889	39.145	43.7501	39.0507	0.31639	0.0192822	10.3353	0.240884	0.00889136	0.740977		50.5456	41.1204
609.132	7.3397	27.9872	47.7253	46.286	39.896	46.8595	40.0091	-1.23911	0.328943	0.668895	-0.283409	0.0127846	0.012056		50.6641	41.0794
627.759	7.98772	26.4367	48.028	51.38	41.492	51.4361	41.38	-0.109233	0.00314987	18.2854	0.269991	0.0125495	2.20879		51.0373	41.0654
613.579	6.28808	31.5685	49.7495	41.699	38.467	41.7523	38.4336	-0.127875	0.00284331	29.2125	0.0868089	0.00111508	2.36791		51.2643	40.9069
635.881	8.83285	28.3233	30.4164	54.149	41.653	54.6883	41.773	-0.995939	0.290835	49.634	-0.288039	0.0143945	2.71327		51.4361	41.38
614.095	8.36069	34.5239	32.9559	45.864	39.477	45.5864	39.294	0.605256	0.0770587	1.53725	0.463658	0.0335031	0.279629		51.7725	41.2188
641.957	7.99717	30.1637	36.5434	49.515	40.612	50.1863	40.7014	-1.35568	0.450599	5.8136	-0.220135	0.00799259	0.367478		52.6727	41.2032
619.109	8.28666	33.1631	39.2344	46.535	39.807	46.5551	39.7584	-0.0431426	0.000403062	0.323602	0.122168	0.002365	0.0395214		53.3919	41.8144
630.035	7.35089	34.8964	38.1058	43.804	38.999	43.7113	38.848	0.211645	0.00859499	10.8891	0.387314	0.0228157	1.01365		54.6883	41.773
603.145	6.64589	31.3172	40.134	42.249	38.539	42.7453	38.6203	-1.17478	0.246347	23.5697	-0.210951	0.00660946	2.1515		55.8273	42.3695
611.418	8.16328	26.7603	40.7564	50.818	41.085	51.0373	41.0654	-0.431552	0.0480952	13.7948	0.0476356	0.000383028	1.16467		56.1733	42.3386
				47.1039	40.0058				5.54153	754.068		0.45217	62.3485

## Sheet: Radius of moxa stick
Single factor analysis
Radius of moxa stick equal 6mm			Radius of moxa stick equal 7.5mm			Radius of moxa stick equal 9mm
Time	ST		Time	ST		Time	ST
0	34.302		0	34.303		0	34.305
0.5	36.89		0.5	38.149		0.5	39.75
1	37.784		1	39.621		1	41.952
1.5	38.252		1.5	40.647		1.5	43.416
2	38.658		2	41.171		2	44.319
2.5	38.91		2.5	41.656		2.5	45.033
3	39.103		3	42.063		3	45.695
3.5	39.285		3.5	42.309		3.5	46.062
4	39.383		4	42.556		4	46.429
4.5	39.481		4.5	42.718		4.5	46.703
5	39.555		5	42.85		5	46.901
5.5	39.607		5.5	42.974		5.5	47.098
6	39.66		6	43.046		6	47.218
6.5	39.69		6.5	43.118		6.5	47.333
7	39.718		7	43.174		7	47.431
7.5	39.742		7.5	43.215		7.5	47.495
8	39.758		8	43.257		8	47.56
8.5	39.774		8.5	43.282		8.5	47.603
9	39.785		9	43.305		9	47.639
9.5	39.794		9.5	43.326		9.5	47.673
10	39.802		10	43.34		10	47.693
10.5	39.807		10.5	43.354		10.5	47.713
11	39.812		11	43.364		11	47.729
11.5	39.817		11.5	43.372		11.5	47.741
12	39.82		12	43.38		12	47.752
12.5	39.823		12.5	43.385		12.5	47.759
13	39.824		13	43.391		13	47.766
Radius of moxa stick equal 6mm			Radius of moxa stick equal 7.5mm			Radius of moxa stick equal 9mm
Time	HPM		Time	HPM		Time	HPM
0	37.001		0	37.001		0	37
0.5	36.828		0.5	36.983		0.5	37.151
1	36.983		1	37.369		1	37.839
1.5	37.173		1.5	37.81		1.5	38.554
2	37.366		2	38.133		2	39.1
2.5	37.514		2.5	38.448		2.5	39.588
3	37.645		3	38.723		3	40.049
3.5	37.769		3.5	38.919		3.5	40.35
4	37.851		4	39.114		4	40.651
4.5	37.933		4.5	39.253		4.5	40.886
5	37.996		5	39.37		5	41.067
5.5	38.044		5.5	39.481		5.5	41.247
6	38.091		6	39.551		6	41.363
6.5	38.12		6.5	39.621		6.5	41.477
7	38.148		7	39.676		7	41.574
7.5	38.172		7.5	39.718		7.5	41.64
8	38.188		8	39.76		8	41.706
8.5	38.204		8.5	39.786		8.5	41.751
9	38.215		9	39.811		9	41.789
9.5	38.225		9.5	39.833		9.5	41.825
10	38.234		10	39.849		10	41.847
10.5	38.24		10.5	39.864		10.5	41.869
11	38.245		11	39.875		11	41.887
11.5	38.25		11.5	39.884		11.5	41.9
12	38.253		12	39.893		12	41.913
12.5	38.257		12.5	39.899		12.5	41.921
13	38.259		13	39.905		13	41.929

## Sheet: Burning temperature of moxa sti
Single factor analysis
Burning temperature of moxa stick equal 600℃			Burning temperature of moxa stick equal 625℃			Burning temperature of moxa stick equal 650℃
Time	ST		Time	ST		Time	ST
0	34.302		0	34.303		0	34.303
0.5	37.801		0.5	38.149		0.5	38.608
1	39.118		1	39.621		1	40.296
1.5	39.856		1.5	40.647		1.5	41.288
2	40.475		2	41.171		2	42.068
2.5	40.83		2.5	41.656		2.5	42.55
3	41.185		3	42.063		3	43.032
3.5	41.416		3.5	42.309		3.5	43.323
4	41.597		4	42.556		4	43.571
4.5	41.77		4.5	42.718		4.5	43.795
5	41.869		5	42.85		5	43.933
5.5	41.969		5.5	42.974		5.5	44.07
6	42.045		6	43.046		6	44.17
6.5	42.1		6.5	43.118		6.5	44.246
7	42.155		7	43.174		7	44.321
7.5	42.187		7.5	43.215		7.5	44.363
8	42.217		8	43.257		8	44.405
8.5	42.243		8.5	43.282		8.5	44.439
9	42.26		9	43.305		9	44.463
9.5	42.277		9.5	43.326		9.5	44.486
10	42.289		10	43.34		10	44.502
10.5	42.299		10.5	43.354		10.5	44.515
11	42.308		11	43.364		11	44.528
11.5	42.314		11.5	43.372		11.5	44.536
12	42.32		12	43.38		12	44.544
12.5	42.324		12.5	43.385		12.5	44.549
13	42.328		13	43.391		13	44.554
Burning temperature of moxa stick equal 600℃			Burning temperature of moxa stick equal 625℃			Burning temperature of moxa stick equal 650℃
Time	HPM		Time	HPM		Time	HPM
0	37.001		0	37.001		0	37.001
0.5	36.925		0.5	36.983		0.5	37.016
1	37.251		1	37.369		1	37.495
1.5	37.604		1.5	37.81		1.5	37.988
2	37.923		2	38.133		2	38.415
2.5	38.164		2.5	38.448		2.5	38.748
3	38.405		3	38.723		3	39.08
3.5	38.581		3.5	38.919		3.5	39.309
4	38.729		4	39.114		4	39.514
4.5	38.871		4.5	39.253		4.5	39.702
5	38.963		5	39.37		5	39.829
5.5	39.055		5.5	39.481		5.5	39.957
6	39.127		6	39.551		6	40.052
6.5	39.181		6.5	39.621		6.5	40.125
7	39.234		7	39.676		7	40.199
7.5	39.267		7.5	39.718		7.5	40.242
8	39.298		8	39.76		8	40.285
8.5	39.325		8.5	39.786		8.5	40.32
9	39.343		9	39.811		9	40.345
9.5	39.361		9.5	39.833		9.5	40.371
10	39.374		10	39.849		10	40.387
10.5	39.384		10.5	39.864		10.5	40.402
11	39.395		11	39.875		11	40.416
11.5	39.401		11.5	39.884		11.5	40.425
12	39.408		12	39.893		12	40.434
12.5	39.413		12.5	39.899		12.5	40.441
13	39.417		13	39.905		13	40.446
											43.399

## Sheet: Distance
Single factor analysis
Distance between moxa stick and skin equal 25mm			Distance between moxa stick and skin equal 30mm			Distance between moxa stick and skin equal 35mm
Time	ST		Time	ST		Time	ST
0	34.304		0	34.303		0	34.301
0.5	39.285		0.5	38.149		0.5	37.374
1	41.229		1	39.621		1	38.513
1.5	42.605		1.5	40.647		1.5	39.32
2	43.27		2	41.171		2	39.703
2.5	43.917		2.5	41.656		2.5	40.086
3	44.444		3	42.063		3	40.391
3.5	44.771		3.5	42.309		3.5	40.585
4	45.098		4	42.556		4	40.779
4.5	45.306		4.5	42.718		4.5	40.9
5	45.479		5	42.85		5	41.003
5.5	45.638		5.5	42.974		5.5	41.097
6	45.734		6	43.046		6	41.154
6.5	45.829		6.5	43.118		6.5	41.211
7	45.9		7	43.174		7	41.253
7.5	45.954		7.5	43.215		7.5	41.285
8	46.007		8	43.257		8	41.317
8.5	46.039		8.5	43.282		8.5	41.336
9	46.07		9	43.305		9	41.355
9.5	46.096		9.5	43.326		9.5	41.37
10	46.115		10	43.34		10	41.381
10.5	46.133		10.5	43.354		10.5	41.393
11	46.145		11	43.364		11	41.4
11.5	46.156		11.5	43.372		11.5	41.407
12	46.166		12	43.38		12	41.413
12.5	46.173		12.5	43.385		12.5	41.417
13	46.18		13	43.391		13	41.421
Distance between moxa stick and skin equal 25mm			Distance between moxa stick and skin equal 30mm			Distance between moxa stick and skin equal 35mm
Time	HPM		Time	HPM		Time	HPM
0	37.001		0	37.001		0	37.001
0.5	37.108		0.5	36.983		0.5	36.899
1	37.696		1	37.369		1	37.145
1.5	38.327		1.5	37.81		1.5	37.452
2	38.767		2	38.133		2	37.687
2.5	39.202		2.5	38.448		2.5	37.921
3	39.573		3	38.723		3	38.12
3.5	39.839		3.5	38.919		3.5	38.268
4	40.106		4	39.114		4	38.417
4.5	40.288		4.5	39.253		4.5	38.518
5	40.446		5	39.37		5	38.608
5.5	40.593		5.5	39.481		5.5	38.69
6	40.686		6	39.551		6	38.744
6.5	40.78		6.5	39.621		6.5	38.798
7	40.852		7	39.676		7	38.838
7.5	40.907		7.5	39.718		7.5	38.871
8	40.963		8	39.76		8	38.903
8.5	40.997		8.5	39.786		8.5	38.923
9	41.03		9	39.811		9	38.942
9.5	41.058		9.5	39.833		9.5	38.958
10	41.079		10	39.849		10	38.97
10.5	41.099		10.5	39.864		10.5	38.982
11	41.113		11	39.875		11	38.99
11.5	41.126		11.5	39.884		11.5	38.998
12	41.137		12	39.893		12	39.005
12.5	41.145		12.5	39.899		12.5	39.009
13	41.153		13	39.905		13	39.014

## Sheet: the skin moisture content
Single factor analysis
the skin moisture content equal 29%			the skin moisture content equal 41%			the skin moisture content equal 29%
Time	ST		Time	ST		Time	ST
0	34.303		0	34.303		0	34.302
0.5	38.437		0.5	38.149		0.5	37.886
1	39.954		1	39.621		1	39.303
1.5	41		1.5	40.647		1.5	40.299
2	41.517		2	41.171		2	40.808
2.5	42.034		2.5	41.656		2.5	41.317
3	42.416		3	42.063		3	41.695
3.5	42.674		3.5	42.309		3.5	41.956
4	42.932		4	42.556		4	42.217
4.5	43.077		4.5	42.718		4.5	42.367
5	43.212		5	42.85		5	42.507
5.5	43.328		5.5	42.974		5.5	42.627
6	43.401		6	43.046		6	42.706
6.5	43.475		6.5	43.118		6.5	42.784
7	43.525		7	43.174		7	42.838
7.5	43.567		7.5	43.215		7.5	42.883
8	43.606		8	43.257		8	42.926
8.5	43.629		8.5	43.282		8.5	42.952
9	43.653		9	43.305		9	42.978
9.5	43.671		9.5	43.326		9.5	42.999
10	43.685		10	43.34		10	43.015
10.5	43.699		10.5	43.354		10.5	43.03
11	43.707		11	43.364		11	43.04
11.5	43.716		11.5	43.372		11.5	43.05
12	43.723		12	43.38		12	43.058
12.5	43.728		12.5	43.385		12.5	43.064
13	43.733		13	43.391		13	43.07
the skin moisture content equal 29%			the skin moisture content equal 41%			the skin moisture content equal 29%
Time	HPM		Time	HPM		Time	HPM
0	37		0	37.001		0	37.001
0.5	37.009		0.5	36.983		0.5	36.961
1	37.422		1	37.369		1	37.318
1.5	37.874		1.5	37.81		1.5	37.725
2	38.209		2	38.133		2	38.039
2.5	38.544		2.5	38.448		2.5	38.354
3	38.812		3	38.723		3	38.607
3.5	39.019		3.5	38.919		3.5	38.807
4	39.226		4	39.114		4	39.006
4.5	39.355		4.5	39.253		4.5	39.133
5	39.478		5	39.37		5	39.254
5.5	39.585		5.5	39.481		5.5	39.36
6	39.658		6	39.551		6	39.433
6.5	39.73		6.5	39.621		6.5	39.506
7	39.782		7	39.676		7	39.558
7.5	39.825		7.5	39.718		7.5	39.602
8	39.866		8	39.76		8	39.644
8.5	39.891		8.5	39.786		8.5	39.67
9	39.917		9	39.811		9	39.697
9.5	39.938		9.5	39.833		9.5	39.719
10	39.953		10	39.849		10	39.735
10.5	39.969		10.5	39.864		10.5	39.752
11	39.979		11	39.875		11	39.762
11.5	39.988		11.5	39.884		11.5	39.773
12	39.996		12	39.893		12	39.782
12.5	40.002		12.5	39.899		12.5	39.788
13	40.008		13	39.905		13	39.795
