# Supplementary material for: Uncertainty analysis and optimization for mild moxibustion
Source: PLoS One. 2023 Apr 17;18(4):e0282355. doi: 10.1371/journal.pone.0282355 (PMC10109485; doi:10.1371/journal.pone.0282355)
Supplement: S2 Dataset — This is the simulation data and the fitting data obtained according to the Latin sampling results. We also process the data generated by simulation and fitting. (XLSX) [file pone.0282355.s002.xlsx]

## Sheet: Latin sampling
the skin moisture content	ST	HPM	The fitting function ST	The fitting function HPM	RE(ST)	SSE(ST)	SST(ST)	RE(HPM)	SSE(HPM)	SST(HPM)		The fitting function ST sort	Fit function HPM sort
d	e	f	f'	e‘
48.0773	49.67	40.968	49.9935	40.9927	-0.651268	0.104642	6.58507	-0.0602492	0.000609246	0.925829		41.3141	38.2528
51.2396	48.931	40.79	48.7792	40.6245	0.310224	0.023042	3.33844	0.405651	0.0273787	0.61497		41.3253	38.1168
46.4915	45.596	39.629	45.7891	39.6226	-0.423502	0.0372876	2.27364	0.0162006	4.12184e-05	0.141978		41.732	38.3268
38.9	55.98	42.527	55.8273	42.3695	0.272722	0.023308	78.7859	0.370301	0.0247992	6.35645		41.7523	38.4336
35.7918	45.202	39.372	45.7046	39.3872	-1.11188	0.2526	3.61707	-0.0386579	0.000231661	0.401702		42.0691	38.5816
34.3818	43.841	38.897	44.1756	38.9679	-0.763196	0.111952	10.6463	-0.182372	0.00503207	1.22944		42.7453	38.6203
32.6145	50.855	40.829	51.2643	40.9069	-0.804898	0.167552	14.0711	-0.190884	0.00607404	0.677658		43.0594	38.8407
48.6986	48.715	40.725	49.0765	40.7574	-0.742039	0.130671	2.59577	-0.0795297	0.00104901	0.517249		43.1819	38.6823
46.4574	50.529	41.175	50.6641	41.0794	-0.267426	0.0182595	11.7316	0.232152	0.00913719	1.36703		43.2041	38.9252
36.3515	43.903	38.981	44.1964	38.9674	-0.668188	0.086057	10.2455	0.034854	0.000184591	1.05022		43.6191	38.9649
47.9136	43.527	39.036	43.9198	39.0979	-0.902449	0.154299	12.7939	-0.158689	0.0038373	0.940512		43.7113	38.848
35.0507	49.713	40.607	50.0273	40.6068	-0.632258	0.0987935	6.80761	0.000406067	2.71893e-08	0.361441		43.7501	39.0507
47.7803	44.265	39.293	44.1384	39.25	0.28592	0.0160181	8.05913	0.109521	0.00185193	0.508084		43.9198	39.0979
51.6897	42.833	38.85	43.2041	38.9252	-0.866475	0.137743	18.2402	-0.193531	0.00565306	1.33587		44.1384	39.25
50.757	45.362	39.671	45.5467	39.6301	-0.407179	0.0341158	3.03408	0.103047	0.00167115	0.112091		44.1756	38.9679
45.5488	45.62	39.644	45.8539	39.6059	-0.512609	0.0546868	2.20184	0.0961596	0.00145325	0.130899		44.1964	38.9674
29.389	52.599	41.139	52.6727	41.2032	-0.14007	0.00542807	30.1966	-0.156016	0.00411951	1.28414		45.0666	39.482
34.6003	48.933	40.393	49.3461	40.4064	-0.844238	0.170661	3.34575	-0.0332603	0.000180495	0.149924		45.5467	39.6301
51.5083	47.987	40.531	48.3504	40.6133	-0.757288	0.132059	0.779936	-0.203144	0.00677929	0.275835		45.5864	39.294
48.6446	42.077	38.597	42.0691	38.5816	0.0187071	6.19588e-05	25.2693	0.039866	0.000236763	1.98472		45.6549	39.4709
43.0434	53.083	41.897	53.3919	41.8144	-0.581898	0.0954124	35.7501	0.19713	0.00682139	3.57664		45.6957	39.2907
38.8324	51.497	41.216	51.7725	41.2188	-0.535068	0.0759246	19.2997	-0.00674069	7.71864e-06	1.46458		45.7046	39.3872
45.7327	43.146	38.88	43.6191	38.9649	-1.09659	0.223855	15.6647	-0.21827	0.00720179	1.26743		45.7891	39.6226
38.6487	49.906	40.716	49.2495	40.5149	1.31541	0.430952	7.85199	0.493911	0.0404415	0.504384		45.8539	39.6059
40.4081	42.123	38.519	41.732	38.3268	0.928253	0.152887	24.809	0.499072	0.0369553	2.21057		46.5551	39.7584
48.4629	47.941	40.431	48.402	40.5391	-0.96169	0.212561	0.700803	-0.267436	0.0116915	0.180795		46.8595	40.0091
49.3641	50.877	41.364	50.5456	41.1204	0.651361	0.109821	14.2366	0.58898	0.0593534	1.84471		47.0112	40.2244
36.9069	41.019	38.128	41.3253	38.1168	-0.746693	0.0938111	37.0255	0.0292745	0.000124586	3.52613		47.8833	39.8642
30.523	47.583	39.884	47.8833	39.8642	-0.631047	0.0901626	0.229575	0.0495212	0.000390104	0.0148352		48.3504	40.6133
50.4362	46.915	40.195	47.0112	40.2244	-0.205124	0.00926097	0.0356681	-0.073225	0.00086629	0.0357966		48.402	40.5391
44.6964	41.415	38.333	41.3141	38.2528	0.243718	0.0101881	32.3631	0.209105	0.006425	2.79826		48.7792	40.6245
51.4595	49.681	41.058	50.1643	41.1305	-0.972834	0.233592	6.64165	-0.176554	0.00525474	1.10712		49.0765	40.7574
31.9885	45.431	39.351	45.6957	39.2907	-0.582583	0.0700521	2.79846	0.15325	0.00363674	0.428763		49.2495	40.5149
51.7328	44.868	39.514	45.0666	39.482	-0.442641	0.0394437	4.99907	0.0810366	0.00102533	0.241867		49.3461	40.4064
35.0038	56.674	42.528	56.1733	42.3386	0.883446	0.250684	91.5876	0.445467	0.0358907	6.36149		49.5467	40.4303
40.5661	45.669	39.537	45.6549	39.4709	0.0309384	0.000199636	2.05882	0.167306	0.0043755	0.219773		49.9935	40.9927
36.6386	43.028	38.73	43.1819	38.6823	-0.357746	0.0236947	16.6126	0.123219	0.00227746	1.62767		50.0273	40.6068
49.3287	42.819	38.827	43.0594	38.8407	-0.561518	0.0578097	18.36	-0.0351998	0.000186788	1.38957		50.1643	41.1305
31.9674	49.192	40.356	49.5467	40.4303	-0.721084	0.125823	4.36033	-0.184105	0.0055201	0.12264		50.1863	40.7014
45.1217	43.889	39.145	43.7501	39.0507	0.31639	0.0192822	10.3353	0.240884	0.00889136	0.740977		50.5456	41.1204
47.7253	46.286	39.896	46.8595	40.0091	-1.23911	0.328943	0.668895	-0.283409	0.0127846	0.012056		50.6641	41.0794
48.028	51.38	41.492	51.4361	41.38	-0.109233	0.00314987	18.2854	0.269991	0.0125495	2.20879		51.0373	41.0654
49.7495	41.699	38.467	41.7523	38.4336	-0.127875	0.00284331	29.2125	0.0868089	0.00111508	2.36791		51.2643	40.9069
30.4164	54.149	41.653	54.6883	41.773	-0.995939	0.290835	49.634	-0.288039	0.0143945	2.71327		51.4361	41.38
32.9559	45.864	39.477	45.5864	39.294	0.605256	0.0770587	1.53725	0.463658	0.0335031	0.279629		51.7725	41.2188
36.5434	49.515	40.612	50.1863	40.7014	-1.35568	0.450599	5.8136	-0.220135	0.00799259	0.367478		52.6727	41.2032
39.2344	46.535	39.807	46.5551	39.7584	-0.0431426	0.000403062	0.323602	0.122168	0.002365	0.0395214		53.3919	41.8144
38.1058	43.804	38.999	43.7113	38.848	0.211645	0.00859499	10.8891	0.387314	0.0228157	1.01365		54.6883	41.773
40.134	42.249	38.539	42.7453	38.6203	-1.17478	0.246347	23.5697	-0.210951	0.00660946	2.1515		55.8273	42.3695
40.7564	50.818	41.085	51.0373	41.0654	-0.431552	0.0480952	13.7948	0.0476356	0.000383028	1.16467		56.1733	42.3386
	47.1039	40.0058				5.54153	754.068		0.45217	62.3485
